# Supplementary material for: Implications of salinity normalization of seawater total alkalinity in coral reef metabolism studies
Source: PLoS One. 2021 Dec 29;16(12):e0261210. doi: 10.1371/journal.pone.0261210 (PMC8716060; doi:10.1371/journal.pone.0261210)
Supplement: S1 Table — Source refers to the following reef locations: 01 = Makapu’u, 03 = Palmyra, 04 = Red Sea 1997, 05 = Red Sea 1998, 06 = Red Sea 2013, 07 = Ofu, 08 = Heron Island, 09 = Palau 1, 11 = Lizard Island, 12 = Ishigaki, 13 = One Tree 1, 14 = Kaiona, 15 = Lady Elliot, 16 = One Tree 2, 17 = Davies, 18 = Palau 2, 19 = Cook Islands, 20 = Cheeca Rocks, 21 = St. John, 22 = West Panama, 23 = Florida Keys, 24 = Bermuda, 25 = Majuro, 26 = Maldives, and 27 = Puerto Rico sensu [2], method refers to OLS = ordinary least squares regression, term represents the Slope of the relationship, estimate represents the value of the slope, conf.low represents the lower 95% confidence interval of the slope, conf.high represents the upper 95% confidence interval of the slope, and p.value represents the p-value of the slope. (CSV) [file pone.0261210.s001.csv]

source	method	term	estimate	conf.low	conf.high	p.value
1	OLS	Slope	3.45	-18.37	25.28	0.36
3	OLS	Slope	18.90	10.09	27.71	0.01
4	OLS	Slope	-32.72	-252.69	187.25	0.35
5	OLS	Slope	-21.48	-242.78	199.82	0.38
6	OLS	Slope	-124.62	-293.24	44.00	0.09
7	OLS	Slope	4.81	-57.96	67.59	0.31
8	OLS	Slope	-52.20	-79.28	-25.13	0.01
9	OLS	Slope	122.51	81.70	163.32	0.01
11	OLS	Slope	162.72	68.45	256.99	0.02
12	OLS	Slope	53.31	39.61	67.02	0.01
13	OLS	Slope	156.44	44.29	268.60	0.02
14	OLS	Slope	-107.82	-168.07	-47.58	0.01
15	OLS	Slope	9.98	-15.58	35.54	0.26
16	OLS	Slope	53.31	33.95	72.66	0.01
17	OLS	Slope	32.64	25.32	39.97	0.01
18	OLS	Slope	111.36	70.69	152.03	0.01
19	OLS	Slope	-118.43	-219.58	-17.27	0.02
20	OLS	Slope	-13.13	-25.73	-0.53	0.02
21	OLS	Slope	-4.52	-6.84	-2.20	0.01
22	OLS	Slope	54.98	51.43	58.52	0.01
23	OLS	Slope	27.16	13.81	40.50	0.01
24	OLS	Slope	75.25	52.40	98.09	0.01
25	OLS	Slope	120.78	95.64	145.93	0.01
26	OLS	Slope	95.12	70.40	119.83	0.01
27	OLS	Slope	55.90	51.43	60.37	0.01
